# Supplementary material for: Codon Usage Bias and Phylogenetic Analysis of the Mitochondrial Genomes in Two Enicurus Species
Source: Genes (Basel). 2026 Apr 28;17(5):518. doi: 10.3390/genes17050518 (PMC13205950; doi:10.3390/genes17050518)
Supplement: Supplementary file 1 [file genes-17-00518-s001.zip]

Archive with 3 entries (3 files):
- Supplementary File S1 Table S1. GenBank accession numbers and species information for 30 Muscicapidae taxa.pdf
- Supplementary File S2 Table S2. Nucleotide substitution models and partitioning schemes identified using PartitionFinder 2.1.1..pdf
- Supplementary File S3 Table S3. Characteristic codon parameters of mitochondrial coding genes in the two Enicurus species..pdf
